# Supplementary material for: Differences in Toxoplasma gondii distribution in different muscle and viscera of naturally infected sheep
Source: PLoS One. 2023 Aug 17;18(8):e0283867. doi: 10.1371/journal.pone.0283867 (PMC10434916; doi:10.1371/journal.pone.0283867)
Supplement: S1 File — (XLSX) [file pone.0283867.s001.xlsx]

## Sheet: Sheet1
		A8
		Sampling position	Ct value	GAPDH Ct value	∆Ct value	∆∆Ct value	Relative expression
		heart	20.11±0.10	21.48±0.05	-1.36±0.12	-7.63±0.12	199.26
		spleen	29.12±0.13	28.91±0.13	0.20±0.19	-6.06±0.19	66.87
		external ridge	27.88±0.12	27.47±0.09	0.40±0.15	-5.86±0.15	56.74
		tenderloin	27.9±0.10	27.46±0.11	0.44±0.14	-5.82±0.14	58.1
		lung	29.17±0.19	28.62±0.12	0.55±0.22	-5.71±0.22	52.54
		liver	23.96±0.06	23.32±0.13	0.64±0.14	-5.62±0.14	49.44
		kidney	22.94±0.06	22.28±0.16	0.66±0.17	-5.60±0.17	36.58
		neck meat	23.12±0.14	22.43±0.04	0.68±0.14	-5.58±0.24	48.01
		forelegs	24.88±0.10	23.42±0.07	1.46±0.13	-4.8±0.13	27.98
		cucumber strips	28.32±0.13	26.72±0.14	1.60±0.19	-4.66±0.19	16.97
		hind leg	28.98±0.04	26.79±0.07	2.18±0.08	-4.08±0.08	25.43
		lamb belly	30.55±0.09	27.27±0.14	3.27±0.16	-2.99±0.16	7.95
		lamb chops	30.86±0.13	24.59±0.18	6.26±0.22	0±0.22	1
		L1
		Sampling position	Ct value	GAPDH Ct value	∆Ct value	∆∆Ct value	Relative expression
		heart	19.11	20.02	-0.91	-5.75	53.8174
		spleen	28.64	28.97	-0.33	-5.17	36.0019
		external ridge	28.88	28.87	0.01	-4.83	28.443
		tenderloin	28.92	28.89	0.03	-4.81	28.0514
		lung	29.66	29.62	0.04	-4.8	27.8576
		liver	26.96	26.88	0.08	-4.76	27.0958
		kidney	28.94	28.82	0.12	-4.72	26.3549
		neck meat	29.12	28.99	0.13	-4.71	26.1729
		forelegs	26.88	26.62	0.26	-4.58	23.9176
		cucumber strips	29.32	28.02	1.3	-3.54	11.6318
		hind leg	27.48	26.02	1.46	-3.38	10.4107
		lamb belly	32.55	27.27	5.28	0.44	0.737135
		lamb chops	31.43	26.59	4.84	0	1
		L9
		Sampling position	Ct value	GAPDH Ct value	∆Ct value	∆∆Ct value	Relative expression
		heart	24.11	25.48	-1.37	-8.64	398.932
		spleen	25.12	24.18	0.94	-6.33	80.4489
		external ridge	29.32	28.12	1.2	-6.07	66.257
		tenderloin	24.28	23.07	1.21	-6.06	57.68
		lung	27.98	26.76	1.22	-6.05	67.1819
		liver	23.44	22.02	1.42	-5.85	66.7178
		kidney	26.94	25.33	1.61	-5.66	50.5626
		neck meat	27.84	25.93	1.91	-5.36	41.0696
		forelegs	22.68	20.67	2.01	-5.26	38.3193
		cucumber strips	24.12	22.02	2.1	-5.17	36.0019
		hind leg	28.08	25.79	2.29	-4.98	31.5594
		lamb belly	28.47	24.27	4.2	-3.07	8.39773
		lamb chops	29.86	22.59	7.27	0	1
		C16
		Sampling position	Ct value	GAPDH Ct value	∆Ct value	∆∆Ct value	Relative expression
		heart	31.27	32.48	-1.21	-7.95	247.28
		spleen	29.15	28.96	0.19	-6.55	93.7015
		external ridge	32.68	31.9	0.78	-5.96	62.2499
		tenderloin	33.65	32.87	0.78	-5.96	62.2499
		lung	29.56	28.62	0.94	-5.8	55.7152
		liver	24.68	23.45	1.23	-5.51	45.5696
		kidney	29.93	28.66	1.27	-5.47	44.3235
		neck meat	32.92	31.52	1.4	-5.34	40.5042
		forelegs	31.98	30.44	1.54	-5.2	36.7583
		cucumber strips	29.22	27.42	1.8	-4.94	30.6965
		hind leg	28.94	27	1.94	-4.8	27.8576
		lamb belly	30.49	25.27	5.22	-1.52	2.86791
		lamb chops	26.86	20.12	6.74	0	1
		C18
		Sampling position	Ct value	GAPDH Ct value	∆Ct value	∆∆Ct value	Relative expression
		heart	26.59	28.79	-2.2	-6.74	106.891
		spleen	29.12	29.91	-0.79	-5.33	40.2244
		external ridge	28.37	28.97	-0.6	-5.14	35.261
		tenderloin	24.71	25.28	-0.57	-5.11	34.5353
		lung	29.57	30.1	-0.53	-5.07	33.5909
		liver	26.41	26.89	-0.48	-5.02	32.4467
		kidney	26.36	26.78	-0.42	-4.96	31.125
		neck meat	24.31	24.69	-0.38	-4.92	30.2738
		forelegs	27.31	27.3	0.01	-4.53	23.1029
		cucumber strips	20.78	20.31	0.47	-4.07	16.7955
		hind leg	25.61	25	0.61	-3.93	15.2422
		lamb belly	25.55	22.27	3.28	-1.26	2.39496
		lamb chops	25.13	20.59	4.54	0	1
		L1 B1gene Ct value
		Sampling position				average value	standard deviation
		heart	18.91	19.91	18.51	19.11	0.72111
		spleen	28.99	28.69	28.24	28.64	0.377492
		external ridge	28.38	28.46	29.79	28.8767	0.791981
		tenderloin	28.88	28.62	29.25	28.9167	0.316596
		lung	29.32	29.66	29.99	29.6567	0.335012
		liver	26.76	26.46	27.66	26.96	0.6245
		kidney	28.67	28.82	29.33	28.94	0.345977
		neck meat	29.47	29.21	28.69	29.1233	0.397157
		forelegs	26.79	26.31	27.55	26.8833	0.625247
		cucumber strips	29.37	29.29	29.29	29.3167	0.046188
		hind leg	27.28	27.45	27.71	27.48	0.216564
		lamb belly	32.54	32.59	32.52	32.55	0.0360555
		lamb chops	31.21	31.37	31.71	31.43	0.255343
		L1 B1 GADPH gene Ct value
		Sampling position	Ct value			average value	standard deviation
		heart	20.12	20	19.93	20.0167	0.0960902
		spleen	28.47	28.99	29.45	28.97	0.490306
		external ridge	28.67	28.97	28.96	28.8667	0.170392
		tenderloin	28.68	28.99	28.99	28.8867	0.178979
		lung	29.51	29.69	29.65	29.6167	0.0945163
		liver	26.71	26.94	26.99	26.88	0.149332
		kidney	28.68	28.98	28.79	28.8167	0.151767
		neck meat	28.94	28.99	29.05	28.9933	0.0550757
		forelegs	26.53	26.67	26.66	26.62	0.0781025
		cucumber strips	28.12	28.09	27.85	28.02	0.147986
		hind leg	26.14	26	25.92	26.02	0.111355
		lamb belly	27.33	27.21	27.27	27.27	0.06
		lamb chops	26.44	26.51	26.82	26.59	0.202237
		L9 B1gene Ct value
		Sampling position				average value	standard deviation
		heart	24.21	24.08	24.05	24.1133	0.085049
		spleen	25.25	25.33	24.79	25.1233	0.291433
		external ridge	29.37	29.24	29.35	29.32	0.07
		tenderloin	24.33	24.4	24.11	24.28	0.151327
		lung	27.98	27.95	28.02	27.9833	0.0351188
		liver	23.39	23.47	23.47	23.4433	0.046188
		kidney	26.9	27.12	26.8	26.94	0.163707
		neck meat	27.85	27.87	27.8	27.84	0.0360555
		forelegs	22.72	22.65	22.68	22.6833	0.0351188
		cucumber strips	24.15	24.07	24.15	24.1233	0.046188
		hind leg	28.12	28.05	28.07	28.08	0.0360555
		lamb belly	28.55	28.41	28.45	28.47	0.072111
		lamb chops	29.78	29.75	30.05	29.86	0.165227
		L9 B1 GADPH gene Ct value
		Sampling position	Ct value			average value	standard deviation
		heart	25.51	25.48	25.46	25.4833	0.0251661
		spleen	24.22	24.12	24.21	24.1833	0.0550757
		external ridge	28.18	28.19	28	28.1233	0.106927
		tenderloin	23.16	23.01	23.04	23.07	0.0793725
		lung	26.61	26.59	27.09	26.7633	0.283078
		liver	22.14	22	21.91	22.0167	0.115902
		kidney	25.23	25.37	25.39	25.33	0.087178
		neck meat	25.81	25.98	25.99	25.9267	0.10116
		forelegs	20.78	20.63	20.6	20.67	0.0964365
		cucumber strips	22.21	22.12	21.72	22.0167	0.260832
		hind leg	25.84	25.71	25.82	25.79	0.07
		lamb belly	24.31	24.2	24.3	24.27	0.0608276
		lamb chops	22.65	22.44	22.67	22.5867	0.12741
		C16B1gene Ct value
		Sampling position				average value	standard deviation
		heart	31.32	31.21	31.27	31.2667	0.0550757
		spleen	29.28	29.1	29.07	29.15	0.113578
		external ridge	32.58	32.65	32.8	32.6767	0.112398
		tenderloin	33.61	33.55	33.78	33.6467	0.119304
		lung	29.44	29.59	29.65	29.56	0.108167
		liver	24.61	24.55	24.88	24.68	0.175784
		kidney	29.79	30.01	29.99	29.93	0.121655
		neck meat	32.89	32.9	32.98	32.9233	0.0493288
		forelegs	31.9	31.88	32.16	31.98	0.156205
		cucumber strips	29.28	29.32	29.06	29.22	0.14
		hind leg	29.14	28.84	28.84	28.94	0.173205
		lamb belly	30.42	30.49	30.57	30.4933	0.0750555
		lamb chops	26.67	26.89	27.01	26.8567	0.172434
		C16B1gene Ct value
		Sampling position	Ct value			average value	standard deviation
		heart	32.55	32.4	32.48	32.4767	0.0750555
		spleen	28.87	28.91	29.1	28.96	0.122882
		external ridge	31.79	31.95	31.97	31.9033	0.0986577
		tenderloin	32.97	32.79	32.84	32.8667	0.0929157
		lung	28.69	28.72	28.46	28.6233	0.142244
		liver	23.56	23.39	23.4	23.45	0.0953939
		kidney	28.76	28.6	28.62	28.66	0.087178
		neck meat	31.48	31.59	31.48	31.5167	0.0635085
		forelegs	30.56	30.4	30.37	30.4433	0.102144
		cucumber strips	27.47	27.41	27.37	27.4167	0.0503322
		hind leg	27.11	27.02	26.86	26.9967	0.126623
		lamb belly	25.35	25.2	25.27	25.2733	0.0750555
		lamb chops	20.17	20.16	20.02	20.1167	0.083865
		C18B1gene Ct value
		Sampling position				average value	standard deviation
		heart	26.71	26.52	26.54	26.59	26.59
		spleen	29.17	29.07	29.12	29.12	29.12
		external ridge	28.42	28.31	28.38	28.37	28.37
		tenderloin	24.79	24.61	24.74	24.7133	24.71
		lung	29.66	29.55	29.51	29.5733	29.57
		liver	26.46	26.39	26.38	26.41	26.41
		kidney	26.33	26.29	26.45	26.3567	26.36
		neck meat	24.22	24.33	24.37	24.3067	24.31
		forelegs	27.31	27.31	27.31	27.31	27.31
		cucumber strips	20.78	20.78	20.78	20.78	20.78
		hind leg	25.61	25.61	25.61	25.61	25.61
		lamb belly	25.55	25.55	25.55	25.55	25.55
		lamb chops	25.13	25.13	25.13	25.13	25.13
		C18B1gene Ct value
		Sampling position	Ct value			average value	standard deviation
		heart	28.79	28.79	28.79	28.79	28.79
		spleen	29.91	29.91	29.91	29.91	29.91
		external ridge	28.97	28.97	28.97	28.97	28.97
		tenderloin	25.28	25.28	25.28	25.28	25.28
		lung	30.1	30.1	30.1	30.1	30.1
		liver	26.89	26.89	26.89	26.89	26.89
		kidney	26.78	26.78	26.78	26.78	26.78
		neck meat	24.69	24.69	24.69	24.69	24.69
		forelegs	27.3	27.3	27.3	27.3	27.3
		cucumber strips	20.31	20.31	20.31	20.31	20.31
		hind leg	25	25	25	25	25
		lamb belly	22.27	22.27	22.27	22.27	22.27
		lamb chops	20.59	20.59	20.59	20.59	20.59
		A8 GADPH gene Ct value
		Sampling position				average value	standard deviation
		heart	21.55	21.46	21.46	0.05	21.49
		spleen	28.76	29	28.99	0.13	28.92
		external ridge	27.57	27.39	27.46	0.09	27.47
		neck meat	22.46	22.46	22.39	0.04	22.44
		forelegs	23.46	23.47	23.34	0.07	23.42
		cucumber strips	26.86	26.57	26.73	0.14	26.72
		hind leg	26.78	26.75	26.88	0.07	26.8
		Brisket	27.39	27.12	27.32	0.14	27.28
		lamb chops	26.44	26.79	26.57	0.18	26.6
		tenderloin	27.46	27.36	27.57	0.11	27.46
		lung	28.57	28.77	28.54	0.12	28.63
		liver	23.47	23.24	23.27	0.13	23.32
		kidney	22.46	22.15	22.24	0.16	22.28
		A8 B1Ct value
		Sampling position	Ct value			average value	standard deviation
		heart	20.17	20	20.19	0.1	20.12
		spleen	28.98	29.24	29.16	0.13	29.12
		external ridge	27.85	27.78	28.01	0.12	27.88
		tenderloin	27.94	27.79	27.98	0.1	27.9
		lung	29.38	29.14	29.01	0.19	29.18
		liver	24.01	23.99	23.89	0.06	23.97
		kidney	22.89	23.01	22.92	0.06	22.94
		neck meat	23.13	22.97	23.25	0.14	23.12
		forelegs	24.98	24.78	24.88	0.1	24.88
		cucumber strips	28.25	28.47	28.25	0.13	28.32
		hind leg	29.02	28.94	28.99	0.04	28.98
		Brisket	30.65	30.55	30.47	0.09	30.55
		lamb chops	30.76	30.84	31	0.13	30.87
